# Supplementary material for: Measurement Invariance in the Center for Epidemiologic Studies-Depression (CES-D) Scale among English-Speaking Whites and Asians
Source: Int J Environ Res Public Health. 2021 May 16;18(10):5298. doi: 10.3390/ijerph18105298 (PMC8156289; doi:10.3390/ijerph18105298)
Supplement: Supplementary file 1 [file ijerph-18-05298-s001.zip]

Archive with 1 entries (1 files):
- ijerph-1154768-supplementary.pdf
